# Supplementary material for: Comprehensive evolutionary analysis and nomenclature of plant G3BPs
Source: Life Sci Alliance. 2022 May 26;5(9):e202101328. doi: 10.26508/lsa.202101328 (PMC9136153; doi:10.26508/lsa.202101328)
Supplement: Supplementary file 1 [file LSA-2021-01328_SdataFS1.zip › SupFig1_nexus.tree]

#NEXUS
begin taxa;
	dimensions ntax=922;
	taxlabels
	100_3827_XP_004515039_1__Cicer_arietinum_
	101_3847_GLYMA03G32420_1__Glycine_max_
	102_3847_GLYMA05G00330_1__Glycine_max_
	103_3847_GLYMA07G35200_1__Glycine_max_
	104_3847_GLYMA08G27040_1__Glycine_max_
	105_3847_GLYMA08G46190_1__Glycine_max_
	106_3847_GLYMA10G26640_1__Glycine_max_
	107_3847_GLYMA17G08710_2__Glycine_max_
	108_3847_GLYMA18G33150_2__Glycine_max_
	109_3847_GLYMA18G50250_2__Glycine_max_
	10_3075_A0A087SPQ5__Auxenochlorella_protothecoides_
	110_3847_GLYMA19G35151_1__Glycine_max_
	111_3847_GLYMA20G03060_1__Glycine_max_
	112_3847_GLYMA20G20920_1__Glycine_max_
	113_3847_GLYMA20G34200_2__Glycine_max_
	114_3880_AES79079__Medicago_truncatula_
	115_3880_AES81592__Medicago_truncatula_
	116_3880_AES90007__Medicago_truncatula_
	117_3885_XP_007139477_1__Phaseolus_vulgaris_
	118_3885_XP_007140674_1__Phaseolus_vulgaris_
	119_3885_XP_007144137_1__Phaseolus_vulgaris_
	11_3218_PP1S18_87V6_1__Physcomitrella_patens_
	120_3885_XP_007145355_1__Phaseolus_vulgaris_
	121_3885_XP_007155227_1__Phaseolus_vulgaris_
	122_3885_XP_007157833_1__Phaseolus_vulgaris_
	123_3885_XP_007162596_1__Phaseolus_vulgaris_
	124_3983_cassava4_1_006744m__Manihot_esculenta_
	125_3983_cassava4_1_006756m__Manihot_esculenta_
	126_3983_cassava4_1_006850m__Manihot_esculenta_
	127_3983_cassava4_1_006951m__Manihot_esculenta_
	128_3983_cassava4_1_006969m__Manihot_esculenta_
	129_3983_cassava4_1_007116m__Manihot_esculenta_
	12_3218_PP1S6_129V6_1__Physcomitrella_patens_
	130_3983_cassava4_1_007246m__Manihot_esculenta_
	131_3983_cassava4_1_007259m__Manihot_esculenta_
	132_3983_cassava4_1_007263m__Manihot_esculenta_
	133_3983_cassava4_1_007303m__Manihot_esculenta_
	134_3983_cassava4_1_009014m__Manihot_esculenta_
	135_3983_cassava4_1_026811m__Manihot_esculenta_
	136_3988_XP_002512069_1__Ricinus_communis_
	137_3988_XP_002514643_1__Ricinus_communis_
	138_3988_XP_002526545_1__Ricinus_communis_
	139_3988_XP_002527619_1__Ricinus_communis_
	13_3218_PP1S6_137V6_1__Physcomitrella_patens_
	140_3988_XP_002528349_1__Ricinus_communis_
	141_3988_XP_002532732_1__Ricinus_communis_
	142_4006_Lus10003144__Linum_usitatissimum_
	143_4006_Lus10004644__Linum_usitatissimum_
	144_4006_Lus10014469__Linum_usitatissimum_
	145_4006_Lus10022765__Linum_usitatissimum_
	146_4006_Lus10022873__Linum_usitatissimum_
	147_4006_Lus10023722__Linum_usitatissimum_
	148_4006_Lus10025906__Linum_usitatissimum_
	149_4006_Lus10026668__Linum_usitatissimum_
	14_3641_EOX93849__Theobroma_cacao_
	150_4006_Lus10036918__Linum_usitatissimum_
	151_4006_Lus10037066__Linum_usitatissimum_
	152_4081_Solyc02g030530_1_1__Solanum_lycopersicum_
	153_4081_Solyc02g032790_1_1__Solanum_lycopersicum_
	154_4081_Solyc02g066830_2_1__Solanum_lycopersicum_
	155_4081_Solyc02g088920_2_1__Solanum_lycopersicum_
	156_4081_Solyc05g012240_1_1__Solanum_lycopersicum_
	157_4081_Solyc06g007780_2_1__Solanum_lycopersicum_
	158_4081_Solyc06g083300_2_1__Solanum_lycopersicum_
	159_4081_Solyc06g083730_2_1__Solanum_lycopersicum_
	15_3641_EOX94325__Theobroma_cacao_
	160_4081_Solyc09g059310_2_1__Solanum_lycopersicum_
	161_4081_Solyc09g090940_2_1__Solanum_lycopersicum_
	162_4096_XP_009764521_1__Nicotiana_sylvestris_
	163_4096_XP_009766788_1__Nicotiana_sylvestris_
	164_4096_XP_009767923_1__Nicotiana_sylvestris_
	165_4096_XP_009775381_1__Nicotiana_sylvestris_
	166_4096_XP_009790651_1__Nicotiana_sylvestris_
	167_4096_XP_009799392_1__Nicotiana_sylvestris_
	168_4096_XP_009800179_1__Nicotiana_sylvestris_
	169_4098_XP_009586843_1__Nicotiana_tomentosiformis_
	16_3641_EOY01679__Theobroma_cacao_
	170_4098_XP_009588969_1__Nicotiana_tomentosiformis_
	171_4098_XP_009590432_1__Nicotiana_tomentosiformis_
	172_4098_XP_009590589_1__Nicotiana_tomentosiformis_
	173_4098_XP_009614845_1__Nicotiana_tomentosiformis_
	174_4098_XP_009620581_1__Nicotiana_tomentosiformis_
	175_4098_XP_009628136_1__Nicotiana_tomentosiformis_
	176_4113_PGSC0003DMT400003713__Solanum_tuberosum_
	177_4113_PGSC0003DMT400003781__Solanum_tuberosum_
	178_4113_PGSC0003DMT400051923__Solanum_tuberosum_
	179_4113_PGSC0003DMT400051956__Solanum_tuberosum_
	17_3641_EOY03687__Theobroma_cacao_
	180_4113_PGSC0003DMT400071822__Solanum_tuberosum_
	181_4155_Migut_D00474_1_p__Erythranthe_guttata_
	182_4155_Migut_D02451_1_p__Erythranthe_guttata_
	183_4155_Migut_D02506_1_p__Erythranthe_guttata_
	184_4155_Migut_G00575_1_p__Erythranthe_guttata_
	185_4155_Migut_K01271_1_p__Erythranthe_guttata_
	186_4155_Migut_L01184_1_p__Erythranthe_guttata_
	187_4155_Migut_N00302_1_p__Erythranthe_guttata_
	188_4155_Migut_N00635_1_p__Erythranthe_guttata_
	189_4155_Migut_N02229_1_p__Erythranthe_guttata_
	18_3641_EOY06192__Theobroma_cacao_
	190_4432_XP_010246715_1__Nelumbo_nucifera_
	191_4432_XP_010258034_1__Nelumbo_nucifera_
	192_4432_XP_010260138_1__Nelumbo_nucifera_
	193_4432_XP_010262451_1__Nelumbo_nucifera_
	194_4432_XP_010264868_1__Nelumbo_nucifera_
	195_4432_XP_010274054_1__Nelumbo_nucifera_
	196_4513_MLOC_12178_1__Hordeum_vulgare_
	197_4513_MLOC_64063_2__Hordeum_vulgare_
	198_4513_MLOC_68802_2__Hordeum_vulgare_
	199_4529_ORUFI02G02520_1__Oryza_rufipogon_
	19_3641_EOY20051__Theobroma_cacao_
	1_2711_XP_006477682_1__Citrus_sinensis_
	200_4529_ORUFI02G18240_1__Oryza_rufipogon_
	201_4529_ORUFI03G22300_2__Oryza_rufipogon_
	202_4529_ORUFI04G10530_1__Oryza_rufipogon_
	203_4529_ORUFI07G22300_1__Oryza_rufipogon_
	204_4530_OS02T0131700-00__Oryza_sativa_
	205_4530_OS02T0497700-01__Oryza_sativa_
	206_4530_OS03T0418800-01__Oryza_sativa_
	207_4530_OS04T0372800-01__Oryza_sativa_
	208_4530_OS04T0510500-01__Oryza_sativa_
	209_4530_OS07T0603100-01__Oryza_sativa_
	20_3641_EOY20052__Theobroma_cacao_
	210_4533_OB02G25300_1__Oryza_brachyantha_
	211_4533_OB03G30720_1__Oryza_brachyantha_
	212_4533_OB04G17000_1__Oryza_brachyantha_
	213_4533_OB04G25510_1__Oryza_brachyantha_
	214_4533_OB07G26930_1__Oryza_brachyantha_
	215_4533_OB08G30870_1__Oryza_brachyantha_
	216_4536_ONIVA02G02430_1__Oryza_nivara_
	217_4536_ONIVA02G18820_1__Oryza_nivara_
	218_4536_ONIVA03G23290_1__Oryza_nivara_
	219_4536_ONIVA07G20030_1__Oryza_nivara_
	21_3641_EOY20053__Theobroma_cacao_
	220_4536_ONIVA09G08820_1__Oryza_nivara_
	221_4537_OPUNC02G15490_1__Oryza_punctata_
	222_4537_OPUNC04G07630_1__Oryza_punctata_
	223_4537_OPUNC07G19900_1__Oryza_punctata_
	224_4537_OPUNC08G21970_2__Oryza_punctata_
	225_4538_ORGLA02G0024100_1__Oryza_glaberrima_
	226_4538_ORGLA02G0151800_1__Oryza_glaberrima_
	227_4538_ORGLA02G0351200_1__Oryza_glaberrima_
	228_4538_ORGLA03G0200700_1__Oryza_glaberrima_
	229_4538_ORGLA04G0067600_1__Oryza_glaberrima_
	22_3641_EOY20054__Theobroma_cacao_
	230_4538_ORGLA04G0155200_1__Oryza_glaberrima_
	231_4538_ORGLA06G0265000_1__Oryza_glaberrima_
	232_4538_ORGLA07G0165100_1__Oryza_glaberrima_
	233_4555_Si009891m__Setaria_italica_
	234_4555_Si010193m__Setaria_italica_
	235_4555_Si016994m__Setaria_italica_
	236_4555_Si029217m__Setaria_italica_
	237_4555_Si029547m__Setaria_italica_
	238_4555_Si034774m__Setaria_italica_
	239_4558_Sb01g032380_1__Sorghum_bicolor_
	23_3641_EOY22087__Theobroma_cacao_
	240_4558_Sb02g038050_1__Sorghum_bicolor_
	241_4558_Sb02g038630_1__Sorghum_bicolor_
	242_4558_Sb04g020120_1__Sorghum_bicolor_
	243_4558_Sb06g009000_1__Sorghum_bicolor_
	244_4558_Sb06g022250_1__Sorghum_bicolor_
	245_4565_Traes_2AL_87495E830_2__Triticum_aestivum_
	246_4565_Traes_2AL_90299B16F_2__Triticum_aestivum_
	247_4565_Traes_2BL_38A358974_1__Triticum_aestivum_
	248_4565_Traes_2BL_D51230758_2__Triticum_aestivum_
	249_4565_Traes_2DL_5C1DDA41C_1__Triticum_aestivum_
	24_3649_evm_model_supercontig_14_183__Carica_papaya_
	250_4565_Traes_2DL_AE2906A6D_2__Triticum_aestivum_
	251_4565_Traes_2DS_91477C666_2__Triticum_aestivum_
	252_4565_Traes_3AL_BBF6785A1_2__Triticum_aestivum_
	253_4565_Traes_3B_618A18C81_1__Triticum_aestivum_
	254_4565_Traes_3DL_16D408F20_1__Triticum_aestivum_
	255_4565_Traes_7AS_70D54D466_1__Triticum_aestivum_
	256_4565_Traes_7BS_EF4095248_1__Triticum_aestivum_
	257_4565_Traes_7DS_C906512FB_1__Triticum_aestivum_
	258_4572_TRIUR3_01500-P1__Triticum_urartu_
	259_4572_TRIUR3_18851-P1__Triticum_urartu_
	25_3649_evm_model_supercontig_34_104__Carica_papaya_
	260_4572_TRIUR3_26083-P1__Triticum_urartu_
	261_4572_TRIUR3_32017-P1__Triticum_urartu_
	262_4577_GRMZM2G002903_P01__Zea_mays_
	263_4577_GRMZM2G069174_P04__Zea_mays_
	264_4577_GRMZM2G069405_P01__Zea_mays_
	265_4577_GRMZM2G089676_P01__Zea_mays_
	266_4577_GRMZM2G091995_P01__Zea_mays_
	267_4577_GRMZM2G138987_P01__Zea_mays_
	268_4577_GRMZM2G139407_P01__Zea_mays_
	269_4577_GRMZM2G167932_P01__Zea_mays_
	26_3649_evm_model_supercontig_59_3__Carica_papaya_
	270_4641_GSMUA_Achr10P17140_001__Musa_acuminata_
	271_4641_GSMUA_Achr11P02470_001__Musa_acuminata_
	272_4641_GSMUA_Achr1P24520_001__Musa_acuminata_
	273_4641_GSMUA_Achr2P10150_001__Musa_acuminata_
	274_4641_GSMUA_Achr3P02500_001__Musa_acuminata_
	275_4641_GSMUA_Achr4P00640_001__Musa_acuminata_
	276_4641_GSMUA_Achr4P30210_001__Musa_acuminata_
	277_4641_GSMUA_Achr6P12010_001__Musa_acuminata_
	278_4641_GSMUA_Achr8P00910_001__Musa_acuminata_
	279_4641_GSMUA_Achr8P16490_001__Musa_acuminata_
	27_3649_evm_model_supercontig_746_3__Carica_papaya_
	280_4641_GSMUA_Achr8P17500_001__Musa_acuminata_
	281_4641_GSMUA_Achr9P01610_001__Musa_acuminata_
	282_4787_PITG_10967T0__Phytophthora_infestans_
	283_4792_ETI50077__Phytophthora_parasitica_
	284_4896_SPBP8B7_11_1__Schizosaccharomyces_pombe_
	285_4897_EEB07569__Schizosaccharomyces_japonicus_
	286_4899_EPX71085__Schizosaccharomyces_octosporus_
	287_5011_R4X6Q2__Taphrina_deformans_
	288_5016_M2UPI3__Bipolaris_maydis_
	289_5017_XP_007710682_1__Bipolaris_zeicola_
	28_3649_evm_model_supercontig_87_25__Carica_papaya_
	290_5022_CBX94883__Leptosphaeria_maculans_
	291_5037_XP_001540843_1__Histoplasma_capsulatum_
	292_5039_XP_002624668_1__Blastomyces_dermatitidis_
	293_5057_CADACLAP00000382__Aspergillus_clavatus_
	294_5059_CADAFLAP00010758__Aspergillus_flavus_
	295_5061_CADANGAP00008052__Aspergillus_niger_
	296_5062_CADAORAP00009705__Aspergillus_oryzae_
	297_5111_M1VYU0__Claviceps_purpurea_
	298_5127_CCT66671__Fusarium_fujikuroi_
	299_5145_XP_001908068_1__Podospora_anserina_
	29_3656_XP_008438457_1__Cucumis_melo_
	2_2711_XP_006479227_1__Citrus_sinensis_
	300_5147_XP_003348956_1__Sordaria_macrospora_
	301_5180_EDO04736__Sclerotinia_sclerotiorum_
	302_5207_AAW41842__Cryptococcus_neoformans_
	303_5217_XP_007004864_1__Tremella_mesenterica_
	304_5270_UM01414P0__Ustilago_maydis_
	305_5286_M7WS36__Rhodosporidium_toruloides_
	306_5297_GMQ_01439T0__Puccinia_graminis_
	307_5334_XP_003027588_1__Schizophyllum_commune_
	308_5341_XP_007331976_1__Agaricus_bisporus_
	309_5346_XP_001832361_1__Coprinopsis_cinerea_
	30_3656_XP_008453282_1__Cucumis_melo_
	310_5465_ENH81077__Colletotrichum_orbiculare_
	311_5501_XP_001245284_1__Coccidioides_immitis_
	312_5507_FOXG_02229P0__Fusarium_oxysporum_
	313_5518_FGSG_06706P0__Fusarium_graminearum_
	314_5551_XP_003232973_1__Trichophyton_rubrum_
	315_5762_XP_002679254_1__Naegleria_gruberi_
	316_5970_XP_009159842_1__Exophiala_dermatitidis_
	317_6087_XP_002154582_2__Hydra_vulgaris_
	318_6238_CBG03416__Caenorhabditis_briggsae_
	319_6239_K08F4_2__Caenorhabditis_elegans_
	31_3656_XP_008459963_1__Cucumis_melo_
	320_6412_HelroP115988__Helobdella_robusta_
	321_6412_HelroP166349__Helobdella_robusta_
	322_6412_HelroP194120__Helobdella_robusta_
	323_6500_XP_005110087_1__Aplysia_californica_
	324_6669_EFX84675__Daphnia_pulex_
	325_7029_ACYPI006260-PA__Acyrthosiphon_pisum_
	326_7029_ACYPI31637-PA__Acyrthosiphon_pisum_
	327_7070_TC000929-PA__Tribolium_castaneum_
	328_7159_AAEL005528-PA__Aedes_aegypti_
	329_7165_AGAP000403-PA__Anopheles_gambiae_
	32_3659_XP_004138199_1__Cucumis_sativus_
	330_7176_CPIJ011537-PA__Culex_quinquefasciatus_
	331_7213_XP_004533210_1__Ceratitis_capitata_
	332_7217_FBpp0120799__Drosophila_ananassae_
	333_7220_FBpp0138316__Drosophila_erecta_
	334_7222_FBpp0152433__Drosophila_grimshawi_
	335_7227_FBpp0082264__Drosophila_melanogaster_
	336_7230_FBpp0171281__Drosophila_mojavensis_
	337_7234_FBpp0187649__Drosophila_persimilis_
	338_7237_FBpp0284144__Drosophila_pseudoobscura_
	339_7244_FBpp0238529__Drosophila_virilis_
	33_3659_XP_004140667_1__Cucumis_sativus_
	340_7245_FBpp0271293__Drosophila_yakuba_
	341_7260_FBpp0243090__Drosophila_willistoni_
	342_7370_XP_005190459_1__Musca_domestica_
	343_7425_NV16474-PA__Nasonia_vitripennis_
	344_7460_GB43301-PA__Apis_mellifera_
	345_7668_SPU_017827-tr__Strongylocentrotus_purpuratus_
	346_7719_XP_002126535_1__Ciona_intestinalis_
	347_7739_XP_002596175_1__Branchiostoma_floridae_
	348_7897_ENSLACP00000003337__Latimeria_chalumnae_
	349_7918_ENSLOCP00000014326__Lepisosteus_oculatus_
	34_3659_XP_004157646_1__Cucumis_sativus_
	350_7918_ENSLOCP00000016617__Lepisosteus_oculatus_
	351_7955_ENSDARP00000046375__Danio_rerio_
	352_7955_ENSDARP00000092787__Danio_rerio_
	353_7955_ENSDARP00000116124__Danio_rerio_
	354_7955_ENSDARP00000121211__Danio_rerio_
	355_7994_ENSAMXP00000004573__Astyanax_mexicanus_
	356_7994_ENSAMXP00000011126__Astyanax_mexicanus_
	357_8010_XP_010886665_1__Esox_lucius_
	358_8010_XP_010901962_1__Esox_lucius_
	359_8049_ENSGMOP00000017507__Gadus_morhua_
	35_3659_XP_004169646_1__Cucumis_sativus_
	360_8049_ENSGMOP00000020802__Gadus_morhua_
	361_8081_XP_008419060_1__Poecilia_reticulata_
	362_8081_XP_008421289_1__Poecilia_reticulata_
	363_8083_ENSXMAP00000010040__Xiphophorus_maculatus_
	364_8083_ENSXMAP00000019299__Xiphophorus_maculatus_
	365_8090_ENSORLP00000014306__Oryzias_latipes_
	366_8128_ENSONIP00000005367__Oreochromis_niloticus_
	367_8128_ENSONIP00000022011__Oreochromis_niloticus_
	368_8153_XP_005932419_1__Haplochromis_burtoni_
	369_8153_XP_005943855_1__Haplochromis_burtoni_
	36_3694_POPTR_0002s24800_1__Populus_trichocarpa_
	370_8364_ENSXETP00000000703__Xenopus__Silurana__
	371_8364_ENSXETP00000023439__Xenopus__Silurana__
	372_8469_XP_007062906_1__Chelonia_mydas_
	373_8469_XP_007071574_1__Chelonia_mydas_
	374_8479_XP_005284038_1__Chrysemys_picta_
	375_8479_XP_008164715_1__Chrysemys_picta_
	376_8496_XP_006270450_1__Alligator_mississippiensis_
	377_8496_XP_006273775_1__Alligator_mississippiensis_
	378_8932_XP_005498587_1__Columba_livia_
	379_8932_XP_005503433_1__Columba_livia_
	37_3694_POPTR_0002s25880_1__Populus_trichocarpa_
	380_9031_ENSGALP00000006604__Gallus_gallus_
	381_9031_ENSGALP00000017667__Gallus_gallus_
	382_9258_ENSOANP00000008113__Ornithorhynchus_anatinus_
	383_9305_ENSSHAP00000008558__Sarcophilus_harrisii_
	384_9305_ENSSHAP00000009657__Sarcophilus_harrisii_
	385_9315_ENSMEUP00000003763__Macropus_eugenii_
	386_9361_ENSDNOP00000014561__Dasypus_novemcinctus_
	387_9361_ENSDNOP00000024055__Dasypus_novemcinctus_
	388_9361_ENSDNOP00000027720__Dasypus_novemcinctus_
	389_9361_ENSDNOP00000028562__Dasypus_novemcinctus_
	38_3694_POPTR_0008s09630_1__Populus_trichocarpa_
	390_9365_XP_007519873_1__Erinaceus_europaeus_
	391_9365_XP_007528825_1__Erinaceus_europaeus_
	392_9371_XP_004697155_1__Echinops_telfairi_
	393_9371_XP_004703262_1__Echinops_telfairi_
	394_9402_XP_006906494_1__Pteropus_alecto_
	395_9402_XP_006907708_1__Pteropus_alecto_
	396_9478_XP_008047737_1__Tarsius_syrichta_
	397_9478_XP_008067242_1__Tarsius_syrichta_
	398_9483_ENSCJAP00000008167__Callithrix_jacchus_
	399_9483_ENSCJAP00000028538__Callithrix_jacchus_
	39_3694_POPTR_0010s07600_1__Populus_trichocarpa_
	3_2711_XP_006479229_1__Citrus_sinensis_
	400_9483_ENSCJAP00000037041__Callithrix_jacchus_
	401_9541_XP_005555089_1__Macaca_fascicularis_
	402_9541_XP_005558381_1__Macaca_fascicularis_
	403_9544_ENSMMUP00000002875__Macaca_mulatta_
	404_9544_ENSMMUP00000019286__Macaca_mulatta_
	405_9544_ENSMMUP00000030178__Macaca_mulatta_
	406_9555_ENSPANP00000002460__Papio_anubis_
	407_9555_ENSPANP00000002991__Papio_anubis_
	408_9555_ENSPANP00000003696__Papio_anubis_
	409_9593_ENSGGOP00000014586__Gorilla_gorilla_
	40_3694_POPTR_0010s16540_1__Populus_trichocarpa_
	410_9597_XP_003829033_1__Pan_paniscus_
	411_9597_XP_003832360_1__Pan_paniscus_
	412_9598_ENSPTRP00000040810__Pan_troglodytes_
	413_9598_ENSPTRP00000041123__Pan_troglodytes_
	414_9601_ENSPPYP00000016578__Pongo_abelii_
	415_9601_ENSPPYP00000017869__Pongo_abelii_
	416_9606_ENSP00000352738__Homo_sapiens_
	417_9606_ENSP00000377681__Homo_sapiens_
	418_9612_ENSCAFP00000012321__Canis_lupus_
	419_9612_ENSCAFP00000026322__Canis_lupus_
	41_3694_POPTR_0014s18730_1__Populus_trichocarpa_
	420_9646_ENSAMEP00000008310__Ailuropoda_melanoleuca_
	421_9646_ENSAMEP00000015253__Ailuropoda_melanoleuca_
	422_9668_ENSMPUP00000008969__Mustela_putorius_
	423_9668_ENSMPUP00000013558__Mustela_putorius_
	424_9685_ENSFCAP00000005594__Felis_catus_
	425_9685_ENSFCAP00000016889__Felis_catus_
	426_9694_XP_007093486_1__Panthera_tigris_
	427_9694_XP_007099460_1__Panthera_tigris_
	428_9707_XP_004402897_1__Odobenus_rosmarus_
	429_9707_XP_004413901_1__Odobenus_rosmarus_
	42_3694_POPTR_0015s06970_1__Populus_trichocarpa_
	430_9713_XP_006740355_1__Leptonychotes_weddellii_
	431_9733_XP_004280242_1__Orcinus_orca_
	432_9733_XP_004280371_1__Orcinus_orca_
	433_9739_XP_004317995_1__Tursiops_truncatus_
	434_9739_XP_004323240_1__Tursiops_truncatus_
	435_9767_XP_007165613_1__Balaenoptera_acutorostrata_
	436_9767_XP_007188675_1__Balaenoptera_acutorostrata_
	437_9778_XP_004371346_1__Trichechus_manatus_
	438_9778_XP_004383194_1__Trichechus_manatus_
	439_9785_ENSLAFP00000007697__Loxodonta_africana_
	43_3694_POPTR_0017s13030_2__Populus_trichocarpa_
	440_9785_ENSLAFP00000017527__Loxodonta_africana_
	441_9818_XP_007941832_1__Orycteropus_afer_
	442_9818_XP_007947216_1__Orycteropus_afer_
	443_9823_ENSSSCP00000018094__Sus_scrofa_
	444_9823_ENSSSCP00000026002__Sus_scrofa_
	445_9913_ENSBTAP00000018663__Bos_taurus_
	446_9913_ENSBTAP00000027067__Bos_taurus_
	447_9940_ENSOARP00000009804__Ovis_aries_
	448_9940_ENSOARP00000016798__Ovis_aries_
	449_9978_XP_004587571_1__Ochotona_princeps_
	44_3702_AT1G13730_1__Arabidopsis_thaliana_
	450_9978_XP_004596235_1__Ochotona_princeps_
	451_9986_ENSOCUP00000002832__Oryctolagus_cuniculus_
	452_9986_ENSOCUP00000015450__Oryctolagus_cuniculus_
	453_9986_ENSOCUP00000023051__Oryctolagus_cuniculus_
	454_10029_XP_007617632_1__Cricetulus_griseus_
	455_10029_XP_007628827_1__Cricetulus_griseus_
	456_10036_XP_005067802_1__Mesocricetus_auratus_
	457_10036_XP_005068203_1__Mesocricetus_auratus_
	458_10042_XP_006974700_1__Peromyscus_maniculatus_
	459_10042_XP_006984945_1__Peromyscus_maniculatus_
	45_3702_AT1G69250_1__Arabidopsis_thaliana_
	460_10042_XP_006993586_1__Peromyscus_maniculatus_
	461_10090_ENSMUSP00000018727__Mus_musculus_
	462_10090_ENSMUSP00000128244__Mus_musculus_
	463_10116_ENSRNOP00000003346__Rattus_norvegicus_
	464_10116_ENSRNOP00000018149__Rattus_norvegicus_
	465_10116_ENSRNOP00000043133__Rattus_norvegicus_
	466_10141_ENSCPOP00000005969__Cavia_porcellus_
	467_10141_ENSCPOP00000010842__Cavia_porcellus_
	468_10160_XP_004629310_1__Octodon_degus_
	469_10160_XP_004629506_1__Octodon_degus_
	46_3702_AT2G03640_3__Arabidopsis_thaliana_
	470_10181_XP_004833950_1__Heterocephalus_glaber_
	471_10181_XP_004836602_1__Heterocephalus_glaber_
	472_10224_XP_002741324_1__Saccoglossus_kowalevskii_
	473_10228_TriadP64182__Trichoplax_adhaerens_
	474_12957_ACEP15538-PA__Atta_cephalotes_
	475_13037_EHJ63410__Danaus_plexippus_
	476_13249_RPRC007920-PA__Rhodnius_prolixus_
	477_13333_ERN07552__Amborella_trichopoda_
	478_13333_ERN10065__Amborella_trichopoda_
	479_13333_ERN15925__Amborella_trichopoda_
	47_3702_AT3G07250_1__Arabidopsis_thaliana_
	480_13349_G1XGR4__Arthrobotrys_oligospora_
	481_13616_ENSMODP00000011218__Monodelphis_domestica_
	482_13616_ENSMODP00000017391__Monodelphis_domestica_
	483_13616_ENSMODP00000023979__Monodelphis_domestica_
	484_13616_ENSMODP00000030260__Monodelphis_domestica_
	485_13735_ENSPSIP00000008799__Pelodiscus_sinensis_
	486_13735_ENSPSIP00000016923__Pelodiscus_sinensis_
	487_15368_BRADI1G22160_1__Brachypodium_distachyon_
	488_15368_BRADI1G59930_1__Brachypodium_distachyon_
	489_15368_BRADI3G12770_1__Brachypodium_distachyon_
	48_3702_AT3G25150_2__Arabidopsis_thaliana_
	490_15368_BRADI3G43750_1__Brachypodium_distachyon_
	491_15368_BRADI5G07090_1__Brachypodium_distachyon_
	492_15368_BRADI5G15390_1__Brachypodium_distachyon_
	493_27679_XP_003932036_1__Saimiri_boliviensis_
	494_27679_XP_010342909_1__Saimiri_boliviensis_
	495_27923_ML136016a-PA__Mnemiopsis_leidyi_
	496_28377_ENSACAP00000008706__Anolis_carolinensis_
	497_28377_ENSACAP00000009675__Anolis_carolinensis_
	498_28532_XP_010522529_1__Tarenaya_hassleriana_
	499_28532_XP_010522574_1__Tarenaya_hassleriana_
	49_3702_AT5G43960_1__Arabidopsis_thaliana_
	4_2711_XP_006479441_1__Citrus_sinensis_
	500_28532_XP_010523494_1__Tarenaya_hassleriana_
	501_28532_XP_010527259_1__Tarenaya_hassleriana_
	502_28532_XP_010527973_1__Tarenaya_hassleriana_
	503_28532_XP_010528411_1__Tarenaya_hassleriana_
	504_28532_XP_010529091_1__Tarenaya_hassleriana_
	505_28532_XP_010542905_1__Tarenaya_hassleriana_
	506_28532_XP_010546208_1__Tarenaya_hassleriana_
	507_28532_XP_010547109_1__Tarenaya_hassleriana_
	508_28532_XP_010550897_1__Tarenaya_hassleriana_
	509_28532_XP_010551370_1__Tarenaya_hassleriana_
	50_3702_AT5G48650_1__Arabidopsis_thaliana_
	510_28532_XP_010552039_1__Tarenaya_hassleriana_
	511_28532_XP_010556866_1__Tarenaya_hassleriana_
	512_28564_XP_002484275_1__Talaromyces_stipitatus_
	513_28737_XP_006893741_1__Elephantulus_edwardii_
	514_28737_XP_006898521_1__Elephantulus_edwardii_
	515_29073_XP_008690695_1__Ursus_maritimus_
	516_29073_XP_008691445_1__Ursus_maritimus_
	517_29078_XP_008141890_1__Eptesicus_fuscus_
	518_29078_XP_008150462_1__Eptesicus_fuscus_
	519_29730_Gorai_001G181600_1__Gossypium_raimondii_
	51_3702_AT5G60980_2__Arabidopsis_thaliana_
	520_29730_Gorai_003G101700_1__Gossypium_raimondii_
	521_29730_Gorai_004G059100_1__Gossypium_raimondii_
	522_29730_Gorai_005G054100_1__Gossypium_raimondii_
	523_29730_Gorai_006G009900_1__Gossypium_raimondii_
	524_29730_Gorai_007G039600_1__Gossypium_raimondii_
	525_29730_Gorai_007G149800_1__Gossypium_raimondii_
	526_29730_Gorai_007G156500_1__Gossypium_raimondii_
	527_29730_Gorai_008G199600_1__Gossypium_raimondii_
	528_29730_Gorai_011G179700_1__Gossypium_raimondii_
	529_29730_Gorai_013G094700_1__Gossypium_raimondii_
	52_3711_Bra004005_1-P__Brassica_rapa_
	530_29760_VIT_00s0216g00030_t01__Vitis_vinifera_
	531_29760_VIT_01s0011g00400_t01__Vitis_vinifera_
	532_29760_VIT_05s0049g01940_t01__Vitis_vinifera_
	533_29760_VIT_07s0005g04300_t01__Vitis_vinifera_
	534_29760_VIT_14s0068g00310_t01__Vitis_vinifera_
	535_29760_VIT_17s0000g05240_t01__Vitis_vinifera_
	536_29850_GGTG_01937T0__Gaeumannomyces_graminis_
	537_29875_EHK15558__Trichoderma_virens_
	538_29908_U7Q1R5__Sporothrix_schenckii_
	539_30611_ENSOGAP00000000139__Otolemur_garnettii_
	53_3711_Bra004006_1-P__Brassica_rapa_
	540_30611_ENSOGAP00000001539__Otolemur_garnettii_
	541_30611_ENSOGAP00000016537__Otolemur_garnettii_
	542_31033_ENSTRUP00000028809__Takifugu_rubripes_
	543_31234_CRE29991__Caenorhabditis_remanei_
	544_31870_EFQ24982__Colletotrichum_graminicola_
	545_32264_tetur04g05260_1__Tetranychus_urticae_
	546_32507_XP_006787120_1__Neolamprologus_brichardi_
	547_32507_XP_006797700_1__Neolamprologus_brichardi_
	548_33178_CADATEAP00005170__Aspergillus_terreus_
	549_33188_XP_002542382_1__Uncinocarpus_reesii_
	54_3711_Bra004367_1-P__Brassica_rapa_
	550_34349_G7EAU9__Mixia_osmundae_
	551_34373_CCU80331__Blumeria_graminis_
	552_34839_XP_005376229_1__Chinchilla_lanigera_
	553_34839_XP_005401378_1__Chinchilla_lanigera_
	554_35720_XP_003655179_1__Thielavia_terrestris_
	555_35725_K2R7C1__Macrophomina_phaseolina_
	556_36080_S2JFU1__Mucor_circinelloides_
	557_36331_EPrPI00000013891__Pythium_irregulare_
	558_36630_CADNFIAP00002901__Neosartorya_fischeri_
	559_36651_K9GLJ2__Penicillium_digitatum_
	55_3711_Bra012989_1-P__Brassica_rapa_
	560_37682_EMT06304__Aegilops_tauschii_
	561_37682_EMT08159__Aegilops_tauschii_
	562_37682_EMT20814__Aegilops_tauschii_
	563_37682_EMT25740__Aegilops_tauschii_
	564_37727_XP_002149996_1__Talaromyces_marneffei_
	565_38033_XP_001229706_1__Chaetomium_globosum_
	566_38654_XP_006018811_1__Alligator_sinensis_
	567_38654_XP_006021201_1__Alligator_sinensis_
	568_38727_Pavir_Ba01052_1_p__Panicum_virgatum_
	569_38727_Pavir_Ga01298_1_p__Panicum_virgatum_
	56_3711_Bra015105_1-P__Brassica_rapa_
	570_38727_Pavir_Ga02371_1_p__Panicum_virgatum_
	571_38727_Pavir_Ga02372_1_p__Panicum_virgatum_
	572_38727_Pavir_Gb01270_1_p__Panicum_virgatum_
	573_38727_Pavir_Gb01947_1_p__Panicum_virgatum_
	574_38727_Pavir_Gb02017_1_p__Panicum_virgatum_
	575_38727_Pavir_J04427_1_p__Panicum_virgatum_
	576_38727_Pavir_J07990_1_p__Panicum_virgatum_
	577_38727_Pavir_J32559_1_p__Panicum_virgatum_
	578_39416_CAZ86583__Tuber_melanosporum_
	579_40148_OGLUM02G02520_1__Oryza_glumipatula_
	57_3711_Bra019707_1-P__Brassica_rapa_
	580_40148_OGLUM02G17640_1__Oryza_glumipatula_
	581_40148_OGLUM03G22400_1__Oryza_glumipatula_
	582_40148_OGLUM04G09200_1__Oryza_glumipatula_
	583_40148_OGLUM04G18460_1__Oryza_glumipatula_
	584_40148_OGLUM07G21210_1__Oryza_glumipatula_
	585_40149_OMERI02G03210_1__Oryza_meridionalis_
	586_40149_OMERI02G16650_1__Oryza_meridionalis_
	587_40149_OMERI04G07740_1__Oryza_meridionalis_
	588_40149_OMERI04G14750_1__Oryza_meridionalis_
	589_40384_G7XMY6__Aspergillus_kawachii_
	58_3711_Bra025122_1-P__Brassica_rapa_
	590_40483_S8EBE7__Fomitopsis_pinicola_
	591_40492_XP_007301748_1__Stereum_hirsutum_
	592_40559_M7TIN6__Botrytis_cinerea_
	593_42068_L0PAM9__Pneumocystis_jirovecii_
	594_42099_EPrPV00000015887__Pythium_vexans_
	595_42254_XP_004611553_1__Sorex_araneus_
	596_42254_XP_004617922_1__Sorex_araneus_
	597_42345_XP_008777906_1__Phoenix_dactylifera_
	598_42345_XP_008785151_1__Phoenix_dactylifera_
	599_42345_XP_008789423_1__Phoenix_dactylifera_
	59_3711_Bra027517_1-P__Brassica_rapa_
	5_2711_XP_006482760_1__Citrus_sinensis_
	600_42345_XP_008789695_1__Phoenix_dactylifera_
	601_42345_XP_008791326_1__Phoenix_dactylifera_
	602_42345_XP_008792919_1__Phoenix_dactylifera_
	603_42345_XP_008796383_1__Phoenix_dactylifera_
	604_42345_XP_008805144_1__Phoenix_dactylifera_
	605_42345_XP_008810750_1__Phoenix_dactylifera_
	606_43151_ADAC003198-PA__Anopheles_darlingi_
	607_43179_ENSSTOP00000014260__Ictidomys_tridecemlineatus_
	608_43179_ENSSTOP00000016253__Ictidomys_tridecemlineatus_
	609_43179_ENSSTOP00000019432__Ictidomys_tridecemlineatus_
	60_3711_Bra029343_1-P__Brassica_rapa_
	610_43228_XP_007732306_1__Capronia_epimyces_
	611_43229_XP_007724230_1__Capronia_coronata_
	612_44689_DDB0304427__Dictyostelium_discoideum_
	613_45130_XP_007698696_1__Bipolaris_sorokiniana_
	614_45151_EDU50105__Pyrenophora_tritici-repentis_
	615_48698_ENSPFOP00000004778__Poecilia_formosa_
	616_48698_ENSPFOP00000008063__Poecilia_formosa_
	617_50452_A0A087GP74__Arabis_alpina_
	618_51337_XP_004664935_1__Jaculus_jaculus_
	619_51337_XP_004666602_1__Jaculus_jaculus_
	61_3711_Bra033707_1-P__Brassica_rapa_
	620_51453_EGR48572__Trichoderma_reesei_
	621_51511_ENSCSAVP00000013918__Ciona_savignyi_
	622_52644_XP_010573783_1__Haliaeetus_leucocephalus_
	623_52644_XP_010577260_1__Haliaeetus_leucocephalus_
	624_57918_XP_004289985_1__Fragaria_vesca_
	625_57918_XP_004290176_1__Fragaria_vesca_
	626_57918_XP_004296532_1__Fragaria_vesca_
	627_57918_XP_004298368_1__Fragaria_vesca_
	628_57918_XP_004299295_1__Fragaria_vesca_
	629_57918_XP_004306069_1__Fragaria_vesca_
	62_3711_Bra035946_1-P__Brassica_rapa_
	630_59463_ENSMLUP00000001454__Myotis_lucifugus_
	631_59463_ENSMLUP00000004326__Myotis_lucifugus_
	632_59538_XP_005953922_1__Pantholops_hodgsonii_
	633_59538_XP_005965701_1__Pantholops_hodgsonii_
	634_59689_fgenesh1_pg_C_scaffold_3000679__Arabidopsis_lyrata_
	635_59689_fgenesh1_pm_C_scaffold_8001690__Arabidopsis_lyrata_
	636_59689_fgenesh2_kg_1__1486__AT1G13730_1__Arabidopsis_lyrata_
	637_59689_fgenesh2_kg_5__266__AT2G03640_2__Arabidopsis_lyrata_
	638_59689_fgenesh2_kg_8__743__AT5G48650_1__Arabidopsis_lyrata_
	639_59689_scaffold_201779_1__Arabidopsis_lyrata_
	63_3711_Bra037472_1-P__Brassica_rapa_
	640_59689_scaffold_2600002_1__Arabidopsis_lyrata_
	641_59689_scaffold_300853_1__Arabidopsis_lyrata_
	642_59689_scaffold_800634_1__Arabidopsis_lyrata_
	643_59894_ENSFALP00000008545__Ficedula_albicollis_
	644_59894_ENSFALP00000008606__Ficedula_albicollis_
	645_60711_ENSCSAP00000001024__Chlorocebus_sabaeus_
	646_60711_ENSCSAP00000007095__Chlorocebus_sabaeus_
	647_61273_S3C928__Ophiostoma_piceae_
	648_61459_XP_007778470_1__Coniosporium_apollinis_
	649_61622_XP_010356954_1__Rhinopithecus_roxellana_
	64_3711_Bra038318_1-P__Brassica_rapa_
	650_61622_XP_010375411_1__Rhinopithecus_roxellana_
	651_61853_ENSNLEP00000009757__Nomascus_leucogenys_
	652_61853_ENSNLEP00000019988__Nomascus_leucogenys_
	653_63400_XP_003012316_1__Arthroderma_benhamiae_
	654_63405_XP_002845909_1__Arthroderma_otae_
	655_63418_F2PIJ7__Trichophyton_equinum_
	656_63577_G9P5S9__Trichoderma_atroviride_
	657_64363_EME49633__Mycosphaerella_pini_
	658_65071_PYU1_T005526__Pythium_ultimum_
	659_65489_OBART02G02510_1__Oryza_barthii_
	65_3712_Bo2g062900_1__Brassica_oleracea_
	660_65489_OBART02G17390_1__Oryza_barthii_
	661_65489_OBART03G21580_1__Oryza_barthii_
	662_65489_OBART04G09560_1__Oryza_barthii_
	663_65489_OBART04G18420_1__Oryza_barthii_
	664_65489_OBART07G21360_1__Oryza_barthii_
	665_65672_G4T7L6__Piriformospora_indica_
	666_67593_Physo140019__Phytophthora_sojae_
	667_69293_ENSGACP00000022257__Gasterosteus_aculeatus_
	668_69293_ENSGACP00000022910__Gasterosteus_aculeatus_
	669_69319_XP_008561032_1__Microplitis_demolitor_
	66_3712_Bo2g161250_1__Brassica_oleracea_
	670_69781_S7ZZB5__Penicillium_oxalicum_
	671_70448_A0A090N4W9__Ostreococcus_tauri_
	672_71139_XP_010023838_1__Eucalyptus_grandis_
	673_71139_XP_010030762_1__Eucalyptus_grandis_
	674_71139_XP_010036156_1__Eucalyptus_grandis_
	675_71139_XP_010036786_1__Eucalyptus_grandis_
	676_71139_XP_010037241_1__Eucalyptus_grandis_
	677_71139_XP_010066841_1__Eucalyptus_grandis_
	678_72004_XP_005898281_1__Bos_mutus_
	679_72004_XP_005909177_1__Bos_mutus_
	67_3712_Bo5g017790_1__Brassica_oleracea_
	680_72228_T5AC88__Ophiocordyceps_sinensis_
	681_72558_CBQ70820__Sporisorium_reilianum_
	682_72658_Bostr_0556s0181_1_p__Boechera_stricta_
	683_72658_Bostr_10273s0447_1_p__Boechera_stricta_
	684_72658_Bostr_13671s0079_1_p__Boechera_stricta_
	685_72658_Bostr_19424s0119_1_p__Boechera_stricta_
	686_72658_Bostr_2392s0035_1_p__Boechera_stricta_
	687_72658_Bostr_26833s0137_1_p__Boechera_stricta_
	688_72658_Bostr_3148s0064_1_p__Boechera_stricta_
	689_72664_XP_006391039_1__Eutrema_salsugineum_
	68_3712_Bo6g095660_1__Brassica_oleracea_
	690_72664_XP_006394546_1__Eutrema_salsugineum_
	691_72664_XP_006395153_1__Eutrema_salsugineum_
	692_72664_XP_006395686_1__Eutrema_salsugineum_
	693_72664_XP_006403158_1__Eutrema_salsugineum_
	694_72664_XP_006415039_1__Eutrema_salsugineum_
	695_72664_XP_006418656_1__Eutrema_salsugineum_
	696_73501_XP_006666898_1__Cordyceps_militaris_
	697_77586_LPERR02G13900_1__Leersia_perrieri_
	698_77586_LPERR04G06480_1__Leersia_perrieri_
	699_77586_LPERR04G14880_1__Leersia_perrieri_
	69_3712_Bo6g095680_1__Brassica_oleracea_
	6_2711_XP_006484219_1__Citrus_sinensis_
	700_77586_LPERR07G18510_1__Leersia_perrieri_
	701_77586_LPERR08G09790_1__Leersia_perrieri_
	702_78579_XP_003663213_1__Myceliophthora_thermophila_
	703_78898_MVEG_06949T0__Mortierella_verticillata_
	704_78898_MVEG_09710T0__Mortierella_verticillata_
	705_79684_XP_005350099_1__Microtus_ochrogaster_
	706_79684_XP_005359550_1__Microtus_ochrogaster_
	707_80637_XP_007771557_1__Coniophora_puteana_
	708_80884_CCF37423__Colletotrichum_higginsianum_
	709_81985_XP_006280445_1__Capsella_rubella_
	70_3712_Bo6g108660_1__Brassica_oleracea_
	710_81985_XP_006280474_1__Capsella_rubella_
	711_81985_XP_006280786_1__Capsella_rubella_
	712_81985_XP_006292578_1__Capsella_rubella_
	713_81985_XP_006297519_1__Capsella_rubella_
	714_81985_XP_006299766_1__Capsella_rubella_
	715_81985_XP_006300919_1__Capsella_rubella_
	716_81985_XP_006305927_1__Capsella_rubella_
	717_82508_K1WNV6__Trichosporon_asahii_
	718_83344_XP_007921295_1__Pseudocercospora_fijiensis_
	719_84751_XP_007879906_1__Pseudozyma_flocculosa_
	71_3712_Bo7g031330_1__Brassica_oleracea_
	720_85681_XP_006420347_1__Citrus_clementina_
	721_85681_XP_006428670_1__Citrus_clementina_
	722_85681_XP_006431303_1__Citrus_clementina_
	723_85681_XP_006437916_1__Citrus_clementina_
	724_85681_XP_006440772_1__Citrus_clementina_
	725_85681_XP_006443553_1__Citrus_clementina_
	726_85681_XP_006443735_1__Citrus_clementina_
	727_85929_N1QJW2__Sphaerulina_musiva_
	728_86049_XP_008725285_1__Cladophialophora_carrionii_
	729_89462_XP_006071705_1__Bubalus_bubalis_
	72_3712_Bo7g066870_1__Brassica_oleracea_
	730_90675_XP_010415559_1__Camelina_sativa_
	731_90675_XP_010418109_1__Camelina_sativa_
	732_90675_XP_010425163_1__Camelina_sativa_
	733_90675_XP_010441930_1__Camelina_sativa_
	734_90675_XP_010442302_1__Camelina_sativa_
	735_90675_XP_010443914_1__Camelina_sativa_
	736_90675_XP_010456883_1__Camelina_sativa_
	737_90675_XP_010458834_1__Camelina_sativa_
	738_90675_XP_010466935_1__Camelina_sativa_
	739_90675_XP_010468055_1__Camelina_sativa_
	73_3712_Bo7g081420_1__Brassica_oleracea_
	740_90675_XP_010468056_1__Camelina_sativa_
	741_90675_XP_010468057_1__Camelina_sativa_
	742_90675_XP_010476397_1__Camelina_sativa_
	743_90675_XP_010481792_1__Camelina_sativa_
	744_90675_XP_010482117_1__Camelina_sativa_
	745_90675_XP_010483757_1__Camelina_sativa_
	746_90675_XP_010488626_1__Camelina_sativa_
	747_90675_XP_010489704_1__Camelina_sativa_
	748_90675_XP_010489705_1__Camelina_sativa_
	749_90675_XP_010493700_1__Camelina_sativa_
	74_3712_Bo7g089410_1__Brassica_oleracea_
	750_90675_XP_010494391_1__Camelina_sativa_
	751_90675_XP_010495547_1__Camelina_sativa_
	752_90675_XP_010502383_1__Camelina_sativa_
	753_90675_XP_010513961_1__Camelina_sativa_
	754_90675_XP_010514133_1__Camelina_sativa_
	755_92637_XP_007806737_1__Metarhizium_acridum_
	756_93612_XP_008030827_1__Setosphaeria_turcica_
	757_97096_XP_007799298_1__Eutypa_lata_
	758_101028_EKJ78077__Fusarium_pseudograminearum_
	759_101162_XP_007685407_1__Bipolaris_oryzae_
	75_3712_Bo7g098270_1__Brassica_oleracea_
	760_101852_XP_008080928_1__Glarea_lozoyensis_
	761_102107_XP_008224038_1__Prunus_mume_
	762_102107_XP_008230886_1__Prunus_mume_
	763_102107_XP_008235434_1__Prunus_mume_
	764_102107_XP_008235596_1__Prunus_mume_
	765_102107_XP_008240007_1__Prunus_mume_
	766_102107_XP_008243839_1__Prunus_mume_
	767_103372_F4W904__Acromyrmex_echinatior_
	768_104355_XP_007869551_1__Gloeophyllum_trabeum_
	769_106582_XP_004549425_1__Maylandia_zebra_
	76_3712_Bo9g014430_1__Brassica_oleracea_
	770_106582_XP_004552122_1__Maylandia_zebra_
	771_109478_XP_005856696_1__Myotis_brandtii_
	772_109478_XP_005870571_1__Myotis_brandtii_
	773_109760_SPPG_02752T0__Spizellomyces_punctatus_
	774_112098_XP_008609709_1__Saprolegnia_diclina_
	775_117187_FVEG_05401T0__Fusarium_verticillioides_
	776_118797_XP_007448086_1__Lipotes_vexillifer_
	777_118797_XP_007455494_1__Lipotes_vexillifer_
	778_120017_I2G5F0__Ustilago_hordei_
	779_121225_PHUM407570-PA__Pediculus_humanus_
	77_3712_Bo9g059440_1__Brassica_oleracea_
	780_121759_XP_010763014_1__Paracoccidioides_brasiliensis_
	781_126957_SMAR004853-PA__Strigamia_maritima_
	782_128390_XP_009465099_1__Nipponia_nippon_
	783_128390_XP_009466930_1__Nipponia_nippon_
	784_130081_XP_005703876_1__Galdieria_sulphuraria_
	785_132113_XP_003484531_1__Bombus_impatiens_
	786_132908_ENSPVAP00000009586__Pteropus_vampyrus_
	787_132908_ENSPVAP00000016273__Pteropus_vampyrus_
	788_135651_CBN02795__Caenorhabditis_brenneri_
	789_135651_CBN20290__Caenorhabditis_brenneri_
	78_3750_XP_008351895_1__Malus_domestica_
	790_136037_KDR16366__Zootermopsis_nevadensis_
	791_140110_NechaP79396__Nectria_haematococca_
	792_144197_XP_008289844_1__Stegastes_partitus_
	793_144197_XP_008304467_1__Stegastes_partitus_
	794_148304_MAPG_06405T0__Magnaporthiopsis_poae_
	795_148960_XP_006956552_1__Wallemia_sebi_
	796_157072_XP_008863075_1__Aphanomyces_invadans_
	797_159749_K0RD61__Thalassiosira_oceanica_
	798_160860_XP_007341920_1__Auricularia_delicata_
	799_161934_XP_010667100_1__Beta_vulgaris_
	79_3750_XP_008353086_1__Malus_domestica_
	7_2711_XP_006489616_1__Citrus_sinensis_
	800_161934_XP_010680681_1__Beta_vulgaris_
	801_161934_XP_010684875_1__Beta_vulgaris_
	802_161934_XP_010695230_1__Beta_vulgaris_
	803_161934_XP_010696261_1__Beta_vulgaris_
	804_162425_CADANIAP00004328__Aspergillus_nidulans_
	805_164328_Phyra74475__Phytophthora_ramorum_
	806_176946_XP_007425676_1__Python_bivittatus_
	807_181119_XP_005523649_1__Pseudopodoces_humilis_
	808_181119_XP_005531795_1__Pseudopodoces_humilis_
	809_185453_XP_006864011_1__Chrysochloris_asiatica_
	80_3750_XP_008357785_1__Malus_domestica_
	810_185453_XP_006864481_1__Chrysochloris_asiatica_
	811_185453_XP_006871632_1__Chrysochloris_asiatica_
	812_199306_XP_003071567_1__Coccidioides_posadasii_
	813_202698_XP_007384313_1__Punctularia_strigosozonata_
	814_203908_EGG12063__Melampsora_larici-populina_
	815_208960_XP_007271510_1__Fomitiporia_mediterranea_
	816_209285_XP_006693057_1__Chaetomium_thermophilum_
	817_215358_XP_010741222_1__Larimichthys_crocea_
	818_215358_XP_010751588_1__Larimichthys_crocea_
	819_218851_Aquca_002_00880_1__Aquilegia_coerulea_
	81_3750_XP_008361761_1__Malus_domestica_
	820_218851_Aquca_006_00422_1__Aquilegia_coerulea_
	821_218851_Aquca_034_00259_1__Aquilegia_coerulea_
	822_221103_XP_007850550_1__Moniliophthora_roreri_
	823_223192_XP_007910810_1__Togninia_minima_
	824_225117_XP_009335219_1__Pyrus_x_
	825_225117_XP_009338177_1__Pyrus_x_
	826_225117_XP_009346023_1__Pyrus_x_
	827_225117_XP_009351021_1__Pyrus_x_
	828_225117_XP_009356416_1__Pyrus_x_
	829_225117_XP_009357968_1__Pyrus_x_
	82_3750_XP_008367558_1__Malus_domestica_
	830_225117_XP_009365886_1__Pyrus_x_
	831_225117_XP_009365922_1__Pyrus_x_
	832_225117_XP_009370459_1__Pyrus_x_
	833_225117_XP_009372036_1__Pyrus_x_
	834_225117_XP_009372228_1__Pyrus_x_
	835_225400_XP_006754627_1__Myotis_davidii_
	836_226899_F0XSJ2__Grosmannia_clavigera_
	837_227086_JGI_V11_87330__Bigelowiella_natans_
	838_242159_ABO97685__Ostreococcus__lucimarinus__
	839_244447_XP_008315363_1__Cynoglossus_semilaevis_
	83_3750_XP_008372392_1__Malus_domestica_
	840_244447_XP_008325451_1__Cynoglossus_semilaevis_
	841_245174_XP_009266416_1__Wallemia_ichthyophaga_
	842_246437_XP_006143001_1__Tupaia_chinensis_
	843_246437_XP_006150884_1__Tupaia_chinensis_
	844_246437_XP_006159546_1__Tupaia_chinensis_
	845_248742_XP_005646264_1__Coccomyxa_subellipsoidea_
	846_263815_XP_007875396_1__Pneumocystis_murina_
	847_264402_Cagra_0083s0009_1_p__Capsella_grandiflora_
	848_264402_Cagra_0133s0068_1_p__Capsella_grandiflora_
	849_264402_Cagra_0447s0014_1_p__Capsella_grandiflora_
	84_3750_XP_008372510_1__Malus_domestica_
	850_264402_Cagra_0537s0010_1_p__Capsella_grandiflora_
	851_264402_Cagra_29743s0002_1_p__Capsella_grandiflora_
	852_264402_Cagra_3501s0123_1_p__Capsella_grandiflora_
	853_264402_Cagra_4586s0003_1_p__Capsella_grandiflora_
	854_264402_Cagra_5198s0001_1_p__Capsella_grandiflora_
	855_264951_V5GFG9__Byssochlamys_spectabilis_
	856_272952_HpaP806060__Hyaloperonospora_arabidopsidis_
	857_281687_CJA05635__Caenorhabditis_japonica_
	858_293227_XP_008715361_1__Cyphellophora_europaea_
	859_296587_XP_002508038_1__Micromonas_sp__
	85_3750_XP_008374641_1__Malus_domestica_
	860_303518_XP_005726965_1__Pundamilia_nyererei_
	861_303518_XP_005741290_1__Pundamilia_nyererei_
	862_310453_XP_007589508_1__Neofusicoccum_parvum_
	863_318829_MGG_04667T0__Magnaporthe_oryzae_
	864_325452_fgenesh_scip_prom_46568_9562__Phytophthora_kernoviae_
	865_327079_R9PFJ5__Pseudozyma_hubeiensis_
	866_337075_U4KU22__Pyronema_omphalodes_
	867_393283_XP_007839783_1__Pestalotiopsis_fici_
	868_400682_PAC_15726479__Amphimedon_queenslandica_
	869_430498_S8AM55__Dactylellina_haptotyla_
	86_3750_XP_008379436_1__Malus_domestica_
	870_430998_XP_007678055_1__Baudoinia_compniacensis_
	871_470704_XP_007759559_1__Cladophialophora_yegresii_
	872_474922_ELA30558__Colletotrichum_gloeosporioides_
	873_482537_XP_008565522_1__Galeopterus_variegatus_
	874_552467_XP_003192303_1__Cryptococcus_gattii_
	875_568076_XP_007822236_1__Metarhizium_robertsii_
	876_588596_U9UP89__Rhizophagus_irregularis_
	877_588596_U9V8C3__Rhizophagus_irregularis_
	878_653948_CCA15341__Albugo_laibachii_
	879_655981_L8FY58__Pseudogymnoascus_destructans_
	87_3750_XP_008382599_1__Malus_domestica_
	880_698440_XP_007289442_1__Marssonina_brunnea_
	881_746128_CADAFUBP00005157__Aspergillus_fumigatus_
	882_866546_EPY53723__Schizosaccharomyces_cryophilus_
	883_885580_XP_010609126_1__Fukomys_damarensis_
	884_885580_XP_010638000_1__Fukomys_damarensis_
	885_936053_I1BSX2__Rhizopus_delemar_
	886_936053_I1CRE3__Rhizopus_delemar_
	887_946362_XP_004990428_1__Salpingoeca_rosetta_
	888_981085_XP_010089638_1__Morus_notabilis_
	889_981085_XP_010091585_1__Morus_notabilis_
	88_3750_XP_008382721_1__Malus_domestica_
	890_981085_XP_010091801_1__Morus_notabilis_
	891_981085_XP_010104167_1__Morus_notabilis_
	892_981085_XP_010105206_1__Morus_notabilis_
	893_981085_XP_010105383_1__Morus_notabilis_
	894_984962_XP_009550114_1__Heterobasidion_irregulare_
	895_1005962_W1QKP2__Ogataea_parapolymorpha_
	896_1026970_XP_008841713_1__Nannospalax_galili_
	897_1026970_XP_008850083_1__Nannospalax_galili_
	898_1048829_XP_002792395_1__Paracoccidioides_sp__
	899_1108849_XP_002557410_1__Penicillium_rubens_
	89_3750_XP_008389403_1__Malus_domestica_
	8_2850_Phatr46522__Phaeodactylum_tricornutum_
	900_1173701_A0A066XRU7__Colletotrichum_sublineola_
	901_1182553_XP_007748189_1__Cladophialophora_psammophila_
	902_1392244_V5GJ91__Pseudozyma_brasiliensis_
	903_1561998_Csp11_Scaffold585_g4800_t1__Caenorhabditis_tropicalis_
	904_MpoG3BP1__Mapoly0148s0012_1___Marchantia_polymorpha_
	905_ZmaG3BP1A__Zosma215g00200_1___Zostera_marina_
	906_ZmaG3BP2A__Zosma37g00100_1___Zostera_marina_
	907_ZmaG3BP1B__Zosma56g00670_1___Zostera_marina_
	908_ZmaG3BP2B__Zosma1g01150_1___Zostera_marina_
	909_ZmaG3BP5__Zosma249g00210_1___NTF2_partial___Zostera_marina_
	90_3760_EMJ01487__Prunus_persica_
	910_AcoG3BP1__Aco004573_1___Ananas_comosus_
	911_AcoG3BP2__Aco016104_1___Ananas_comosus_
	912_AcoG3BP3__Aco000114_1___Ananas_comosus_
	913_AcoG3BP4__Aco012415_1___RRM_partial___Ananas_comosus_
	914_AcoG3BP5__Aco022200_1___Ananas_comosus_
	915_AcoG3BP6__Aco010152_1___Ananas_comosus_
	916_OtG3BP__20150105_08849A___Oropetium_thomaeum_
	917_SfG3BP1__Sphfalx0021s0171_1___Sphagnum_fallax_
	918_SfG3BP2__Sphfalx0021s0170_1___Sphagnum_fallax_
	919_SfG3BP3__Sphfalx0326s0004_1___Sphagnum_fallax_
	91_3760_EMJ02552__Prunus_persica_
	920_SfG3BP4__Sphfalx0006s0324_1___Sphagnum_fallax_
	921_LtG3BP1_LgGsHFWreduced_2055__Lottia_gigantea_
	922_NfG3BP__jgi_Nadfu1_53054_gm1_4695_g___Nadsonia_fulvescens_
	92_3760_EMJ10310__Prunus_persica_
	93_3760_EMJ16541__Prunus_persica_
	94_3760_EMJ24131__Prunus_persica_
	95_3760_EMJ28913__Prunus_persica_
	96_3827_XP_004489526_1__Cicer_arietinum_
	97_3827_XP_004493824_1__Cicer_arietinum_
	98_3827_XP_004497787_1__Cicer_arietinum_
	99_3827_XP_004505357_1__Cicer_arietinum_
	9_2880_D7FJI2__Ectocarpus_siliculosus_
;
end;
begin trees;
	tree tree_1 = [&R] (((((((((((((((((((((((((((((((1_2711_XP_006477682_1__Citrus_sinensis_:0.0076,724_85681_XP_006440772_1__Citrus_clementina_:0.0076):0.3056,((((23_3641_EOY22087__Theobroma_cacao_:0.14215,527_29730_Gorai_008G199600_1__Gossypium_raimondii_:0.14215):0.02884,524_29730_Gorai_007G039600_1__Gossypium_raimondii_:0.17099):0.07146,520_29730_Gorai_003G101700_1__Gossypium_raimondii_:0.24245)…
end;
begin figtree;
	set appearance.backgroundColorAttribute="Default";
	set appearance.backgroundColour=#ffffff;
	set appearance.branchColorAttribute="User selection";
	set appearance.branchColorGradient=false;
	set appearance.branchLineWidth=1.0;
	set appearance.branchMinLineWidth=0.0;
	set appearance.branchWidthAttribute="Fixed";
	set appearance.foregroundColour=#000000;
	set appearance.hilightingGradient=false;
	set appearance.selectionColour=#2d3680;
	set branchLabels.colorAttribute="User selection";
	set branchLabels.displayAttribute="Branch times";
	set branchLabels.fontName=".SF NS Text";
	set branchLabels.fontSize=8;
	set branchLabels.fontStyle=0;
	set branchLabels.isShown=false;
	set branchLabels.significantDigits=4;
	set layout.expansion=0;
	set layout.layoutType="POLAR";
	set layout.zoom=69;
	set legend.attribute=null;
	set legend.fontSize=10.0;
	set legend.isShown=false;
	set legend.significantDigits=4;
	set nodeBars.barWidth=4.0;
	set nodeBars.displayAttribute=null;
	set nodeBars.isShown=false;
	set nodeLabels.colorAttribute="User selection";
	set nodeLabels.displayAttribute="Node ages";
	set nodeLabels.fontName=".SF NS Text";
	set nodeLabels.fontSize=8;
	set nodeLabels.fontStyle=0;
	set nodeLabels.isShown=false;
	set nodeLabels.significantDigits=4;
	set nodeShapeExternal.colourAttribute=null;
	set nodeShapeExternal.isShown=false;
	set nodeShapeExternal.minSize=10.0;
	set nodeShapeExternal.scaleType=Width;
	set nodeShapeExternal.shapeType=Circle;
	set nodeShapeExternal.size=4.0;
	set nodeShapeExternal.sizeAttribute=null;
	set nodeShapeInternal.colourAttribute=null;
	set nodeShapeInternal.isShown=false;
	set nodeShapeInternal.minSize=10.0;
	set nodeShapeInternal.scaleType=Width;
	set nodeShapeInternal.shapeType=Circle;
	set nodeShapeInternal.size=4.0;
	set nodeShapeInternal.sizeAttribute=null;
	set polarLayout.alignTipLabels=false;
	set polarLayout.angularRange=0;
	set polarLayout.rootAngle=0;
	set polarLayout.rootLength=100;
	set polarLayout.showRoot=true;
	set radialLayout.spread=0.0;
	set rectilinearLayout.alignTipLabels=false;
	set rectilinearLayout.curvature=0;
	set rectilinearLayout.rootLength=100;
	set scale.offsetAge=0.0;
	set scale.rootAge=1.0;
	set scale.scaleFactor=1.0;
	set scale.scaleRoot=false;
	set scaleAxis.automaticScale=true;
	set scaleAxis.fontSize=8.0;
	set scaleAxis.isShown=false;
	set scaleAxis.lineWidth=1.0;
	set scaleAxis.majorTicks=1.0;
	set scaleAxis.minorTicks=0.5;
	set scaleAxis.origin=0.0;
	set scaleAxis.reverseAxis=false;
	set scaleAxis.showGrid=true;
	set scaleBar.automaticScale=true;
	set scaleBar.fontSize=10.0;
	set scaleBar.isShown=true;
	set scaleBar.lineWidth=1.0;
	set scaleBar.scaleRange=0.0;
	set tipLabels.colorAttribute="User selection";
	set tipLabels.displayAttribute="Names";
	set tipLabels.fontName=".SF NS Text";
	set tipLabels.fontSize=8;
	set tipLabels.fontStyle=0;
	set tipLabels.isShown=true;
	set tipLabels.significantDigits=4;
	set trees.order=false;
	set trees.orderType="increasing";
	set trees.rooting=false;
	set trees.rootingType="User Selection";
	set trees.transform=false;
	set trees.transformType="cladogram";
end;
