# Supplementary material for: Comprehensive evolutionary analysis and nomenclature of plant G3BPs
Source: Life Sci Alliance. 2022 May 26;5(9):e202101328. doi: 10.26508/lsa.202101328 (PMC9136153; doi:10.26508/lsa.202101328)
Supplement: Supplementary file 2 [file LSA-2021-01328_SdataF1.zip]

Archive with 2 entries (2 files):
- Fig1_nexus.tree
- __MACOSX/._Fig1_nexus.tree
