# Supplementary material for: Comprehensive evolutionary analysis and nomenclature of plant G3BPs
Source: Life Sci Alliance. 2022 May 26;5(9):e202101328. doi: 10.26508/lsa.202101328 (PMC9136153; doi:10.26508/lsa.202101328)
Supplement: Supplementary file 2 [file LSA-2021-01328_SdataF1.zip › Fig1_nexus.tree]

#NEXUS
begin taxa;
	dimensions ntax=148;
	taxlabels
	100_7227_FBpp0082264__Drosophila_melanogaster[&!color=#581553]
	101_7460_GB43301-PA__Apis_mellifera[&!color=#581553]
	102_7668_SPU_017827-tr__Strongylocentrotus_purpuratus[&!color=#581553]
	103_7719_XP_002126535_1__Ciona_intestinalis[&!color=#581553]
	104_7955_ENSDARP00000046375__Danio_rerio[&!color=#581553]
	105_7955_ENSDARP00000092787__Danio_rerio[&!color=#581553]
	106_7955_ENSDARP00000116124__Danio_rerio[&!color=#581553]
	107_7955_ENSDARP00000121211__Danio_rerio[&!color=#581553]
	108_8364_ENSXETP00000000703__Xenopus__Silurana[&!color=#581553]
	109_8364_ENSXETP00000023439__Xenopus__Silurana[&!color=#581553]
	10_3218_PP1S6_137V6_1__Physcomitrella_patens[&!color=#bed336]
	110_9031_ENSGALP00000006604__Gallus_gallus[&!color=#581553]
	111_9031_ENSGALP00000017667__Gallus_gallus[&!color=#581553]
	112_9606_ENSP00000352738__Homo_sapiens[&!color=#581553]
	113_9606_ENSP00000377681__Homo_sapiens[&!color=#581553]
	114_13333_ERN07552__Amborella_trichopoda[&!color=#d8232a]
	115_13333_ERN10065__Amborella_trichopoda[&!color=#d8232a]
	116_13333_ERN15925__Amborella_trichopoda[&!color=#d8232a]
	117_31033_ENSTRUP00000028809__Takifugu_rubripes[&!color=#581553]
	118_44689_DDB0304427__Dictyostelium_discoideum[&!color=#581553]
	119_51511_ENSCSAVP00000013918__Ciona_savignyi[&!color=#581553]
	11_3641_EOX93849__Theobroma_cacao[&!color=#008b46]
	120_67593_Physo140019__Phytophthora_sojae[&!color=#581553]
	121_71139_XP_010023838_1__Eucalyptus_grandis[&!color=#008b46]
	122_71139_XP_010030762_1__Eucalyptus_grandis[&!color=#008b46]
	123_71139_XP_010036156_1__Eucalyptus_grandis[&!color=#008b46]
	124_71139_XP_010036786_1__Eucalyptus_grandis[&!color=#008b46]
	125_71139_XP_010037241_1__Eucalyptus_grandis[&!color=#008b46]
	126_71139_XP_010066841_1__Eucalyptus_grandis[&!color=#008b46]
	127_218851_Aquca_002_00880_1__Aquilegia_coerulea[&!color=#008b46]
	128_218851_Aquca_006_00422_1__Aquilegia_coerulea[&!color=#008b46]
	129_218851_Aquca_034_00259_1__Aquilegia_coerulea[&!color=#008b46]
	12_3641_EOX94325__Theobroma_cacao[&!color=#008b46]
	130_MpoG3BP1__Mapoly0148s0012_1___Marchantia_polymorpha[&!color=#292c78]
	131_ZmaG3BP1A__Zosma215g00200_1___Zostera_marina[&!color=#e48448]
	132_ZmaG3BP2A__Zosma37g00100_1___Zostera_marina[&!color=#e48448]
	133_ZmaG3BP1B__Zosma56g00670_1___Zostera_marina[&!color=#e48448]
	134_ZmaG3BP2B__Zosma1g01150_1___Zostera_marina[&!color=#e48448]
	135_ZmaG3BP5__Zosma249g00210_1___NTF2_partial___Zostera_marina[&!color=#e48448]
	136_AcoG3BP1__Aco004573_1___Ananas_comosus[&!color=#e48448]
	137_AcoG3BP2__Aco016104_1___Ananas_comosus[&!color=#e48448]
	138_AcoG3BP3__Aco000114_1___Ananas_comosus[&!color=#e48448]
	139_AcoG3BP4__Aco012415_1___RRM_partial___Ananas_comosus[&!color=#e48448]
	13_3641_EOY01679__Theobroma_cacao[&!color=#008b46]
	140_AcoG3BP5__Aco022200_1___Ananas_comosus[&!color=#e48448]
	141_AcoG3BP6__Aco010152_1___Ananas_comosus[&!color=#e48448]
	142_OtG3BP__20150105_08849A___Oropetium_thomaeum[&!color=#e48448]
	143_SfG3BP1__Sphfalx0021s0171_1___Sphagnum_fallax[&!color=#bed336]
	144_SfG3BP2__Sphfalx0021s0170_1___Sphagnum_fallax[&!color=#bed336]
	145_SfG3BP3__Sphfalx0326s0004_1___Sphagnum_fallax[&!color=#bed336]
	146_SfG3BP4__Sphfalx0006s0324_1___Sphagnum_fallax[&!color=#bed336]
	147_LtG3BP1_LgGsHFWreduced_2055__Lottia_gigantea[&!color=#581553]
	148_NfG3BP__jgi_Nadfu1_53054_gm1_4695_g___Nadsonia_fulvescens[&!color=#917a53]
	14_3641_EOY03687__Theobroma_cacao[&!color=#008b46]
	15_3641_EOY06192__Theobroma_cacao[&!color=#008b46]
	16_3641_EOY20051__Theobroma_cacao[&!color=#008b46]
	17_3641_EOY20052__Theobroma_cacao[&!color=#008b46]
	18_3641_EOY20053__Theobroma_cacao[&!color=#008b46]
	19_3641_EOY20054__Theobroma_cacao[&!color=#008b46]
	1_2711_XP_006477682_1__Citrus_sinensis[&!color=#008b46]
	20_3641_EOY22087__Theobroma_cacao[&!color=#008b46]
	21_3694_POPTR_0002s24800_1__Populus_trichocarpa[&!color=#008b46]
	22_3694_POPTR_0002s25880_1__Populus_trichocarpa[&!color=#008b46]
	23_3694_POPTR_0008s09630_1__Populus_trichocarpa[&!color=#008b46]
	24_3694_POPTR_0010s07600_1__Populus_trichocarpa[&!color=#008b46]
	25_3694_POPTR_0010s16540_1__Populus_trichocarpa[&!color=#008b46]
	26_3694_POPTR_0014s18730_1__Populus_trichocarpa[&!color=#008b46]
	27_3694_POPTR_0015s06970_1__Populus_trichocarpa[&!color=#008b46]
	28_3694_POPTR_0017s13030_2__Populus_trichocarpa[&!color=#008b46]
	29_3702_AT1G13730_1__Arabidopsis_thaliana[&!color=#008b46]
	2_2711_XP_006479227_1__Citrus_sinensis[&!color=#008b46]
	30_3702_AT1G69250_1__Arabidopsis_thaliana[&!color=#008b46]
	31_3702_AT2G03640_3__Arabidopsis_thaliana[&!color=#008b46]
	32_3702_AT3G07250_1__Arabidopsis_thaliana[&!color=#008b46]
	33_3702_AT3G25150_2__Arabidopsis_thaliana[&!color=#008b46]
	34_3702_AT5G43960_1__Arabidopsis_thaliana[&!color=#008b46]
	35_3702_AT5G48650_1__Arabidopsis_thaliana[&!color=#008b46]
	36_3702_AT5G60980_2__Arabidopsis_thaliana[&!color=#008b46]
	37_3712_Bo2g062900_1__Brassica_oleracea[&!color=#008b46]
	38_3712_Bo2g161250_1__Brassica_oleracea[&!color=#008b46]
	39_3712_Bo5g017790_1__Brassica_oleracea[&!color=#008b46]
	3_2711_XP_006479229_1__Citrus_sinensis[&!color=#008b46]
	40_3712_Bo6g095660_1__Brassica_oleracea[&!color=#008b46]
	41_3712_Bo6g095680_1__Brassica_oleracea[&!color=#008b46]
	42_3712_Bo6g108660_1__Brassica_oleracea[&!color=#008b46]
	43_3712_Bo7g031330_1__Brassica_oleracea[&!color=#008b46]
	44_3712_Bo7g066870_1__Brassica_oleracea[&!color=#008b46]
	45_3712_Bo7g081420_1__Brassica_oleracea[&!color=#008b46]
	46_3712_Bo7g089410_1__Brassica_oleracea[&!color=#008b46]
	47_3712_Bo7g098270_1__Brassica_oleracea[&!color=#008b46]
	48_3712_Bo9g014430_1__Brassica_oleracea[&!color=#008b46]
	49_3712_Bo9g059440_1__Brassica_oleracea[&!color=#008b46]
	4_2711_XP_006479441_1__Citrus_sinensis[&!color=#008b46]
	50_3880_AES79079__Medicago_truncatula[&!color=#008b46]
	51_3880_AES81592__Medicago_truncatula[&!color=#008b46]
	52_3880_AES90007__Medicago_truncatula[&!color=#008b46]
	53_4081_Solyc02g030530_1_1__Solanum_lycopersicum[&!color=#008b46]
	54_4081_Solyc02g032790_1_1__Solanum_lycopersicum[&!color=#008b46]
	55_4081_Solyc02g066830_2_1__Solanum_lycopersicum[&!color=#008b46]
	56_4081_Solyc02g088920_2_1__Solanum_lycopersicum[&!color=#008b46]
	57_4081_Solyc05g012240_1_1__Solanum_lycopersicum[&!color=#008b46]
	58_4081_Solyc06g007780_2_1__Solanum_lycopersicum[&!color=#008b46]
	59_4081_Solyc06g083300_2_1__Solanum_lycopersicum[&!color=#008b46]
	5_2711_XP_006482760_1__Citrus_sinensis[&!color=#008b46]
	60_4081_Solyc06g083730_2_1__Solanum_lycopersicum[&!color=#008b46]
	61_4081_Solyc09g059310_2_1__Solanum_lycopersicum[&!color=#008b46]
	62_4081_Solyc09g090940_2_1__Solanum_lycopersicum[&!color=#008b46]
	63_4530_OS02T0131700-00__Oryza_sativa[&!color=#e48448]
	64_4530_OS02T0497700-01__Oryza_sativa[&!color=#e48448]
	65_4530_OS03T0418800-01__Oryza_sativa[&!color=#e48448]
	66_4530_OS04T0372800-01__Oryza_sativa[&!color=#e48448]
	67_4530_OS04T0510500-01__Oryza_sativa[&!color=#e48448]
	68_4530_OS07T0603100-01__Oryza_sativa[&!color=#e48448]
	69_4555_Si009891m__Setaria_italica[&!color=#e48448]
	6_2711_XP_006484219_1__Citrus_sinensis[&!color=#008b46]
	70_4555_Si010193m__Setaria_italica[&!color=#e48448]
	71_4555_Si016994m__Setaria_italica[&!color=#e48448]
	72_4555_Si029217m__Setaria_italica[&!color=#e48448]
	73_4555_Si029547m__Setaria_italica[&!color=#e48448]
	74_4555_Si034774m__Setaria_italica[&!color=#e48448]
	75_4577_GRMZM2G002903_P01__Zea_mays[&!color=#e48448]
	76_4577_GRMZM2G069174_P04__Zea_mays[&!color=#e48448]
	77_4577_GRMZM2G069405_P01__Zea_mays[&!color=#e48448]
	78_4577_GRMZM2G089676_P01__Zea_mays[&!color=#e48448]
	79_4577_GRMZM2G091995_P01__Zea_mays[&!color=#e48448]
	7_2711_XP_006489616_1__Citrus_sinensis[&!color=#008b46]
	80_4577_GRMZM2G138987_P01__Zea_mays[&!color=#e48448]
	81_4577_GRMZM2G139407_P01__Zea_mays[&!color=#e48448]
	82_4577_GRMZM2G167932_P01__Zea_mays[&!color=#e48448]
	83_4641_GSMUA_Achr10P17140_001__Musa_acuminata[&!color=#e48448]
	84_4641_GSMUA_Achr11P02470_001__Musa_acuminata[&!color=#e48448]
	85_4641_GSMUA_Achr1P24520_001__Musa_acuminata[&!color=#e48448]
	86_4641_GSMUA_Achr2P10150_001__Musa_acuminata[&!color=#e48448]
	87_4641_GSMUA_Achr3P02500_001__Musa_acuminata[&!color=#e48448]
	88_4641_GSMUA_Achr4P00640_001__Musa_acuminata[&!color=#e48448]
	89_4641_GSMUA_Achr4P30210_001__Musa_acuminata[&!color=#e48448]
	8_3218_PP1S18_87V6_1__Physcomitrella_patens[&!color=#bed336]
	90_4641_GSMUA_Achr6P12010_001__Musa_acuminata[&!color=#e48448]
	91_4641_GSMUA_Achr8P00910_001__Musa_acuminata[&!color=#e48448]
	92_4641_GSMUA_Achr8P16490_001__Musa_acuminata[&!color=#e48448]
	93_4641_GSMUA_Achr8P17500_001__Musa_acuminata[&!color=#e48448]
	94_4641_GSMUA_Achr9P01610_001__Musa_acuminata[&!color=#e48448]
	95_4896_SPBP8B7_11_1__Schizosaccharomyces_pombe[&!color=#917a53]
	96_5061_CADANGAP00008052__Aspergillus_niger[&!color=#917a53]
	97_5762_XP_002679254_1__Naegleria_gruberi[&!color=#581553]
	98_6239_K08F4_2__Caenorhabditis_elegans[&!color=#581553]
	99_6669_EFX84675__Daphnia_pulex[&!color=#581553]
	9_3218_PP1S6_129V6_1__Physcomitrella_patens[&!color=#bed336]
;
end;
begin trees;
	tree tree_1 = [&R] ((118_44689_DDB0304427__Dictyostelium_discoideum:0.8162,((((99_6669_EFX84675__Daphnia_pulex:0.2328,(101_7460_GB43301-PA__Apis_mellifera:0.1555,100_7227_FBpp0082264__Drosophila_melanogaster:0.1524):0.1882):0.0365,(((102_7668_SPU_017827-tr__Strongylocentrotus_purpuratus:0.1703,(((((((104_7955_ENSDARP00000046375__Danio_rerio:0.0,106_7955_ENSDARP00000116124__Danio_rerio:0.0):0.0216…
end;
begin figtree;
	set appearance.backgroundColorAttribute="Default";
	set appearance.backgroundColour=#ffffff;
	set appearance.branchColorAttribute="User selection";
	set appearance.branchColorGradient=false;
	set appearance.branchLineWidth=1.0;
	set appearance.branchMinLineWidth=0.0;
	set appearance.branchWidthAttribute="Fixed";
	set appearance.foregroundColour=#000000;
	set appearance.hilightingGradient=false;
	set appearance.selectionColour=#2d3680;
	set branchLabels.colorAttribute="User selection";
	set branchLabels.displayAttribute="Branch times";
	set branchLabels.fontName=".SF NS Text";
	set branchLabels.fontSize=8;
	set branchLabels.fontStyle=0;
	set branchLabels.isShown=false;
	set branchLabels.significantDigits=4;
	set layout.expansion=0;
	set layout.layoutType="POLAR";
	set layout.zoom=723;
	set legend.attribute=null;
	set legend.fontSize=10.0;
	set legend.isShown=false;
	set legend.significantDigits=4;
	set nodeBars.barWidth=4.0;
	set nodeBars.displayAttribute=null;
	set nodeBars.isShown=false;
	set nodeLabels.colorAttribute="User selection";
	set nodeLabels.displayAttribute="Node ages";
	set nodeLabels.fontName=".SF NS Text";
	set nodeLabels.fontSize=8;
	set nodeLabels.fontStyle=0;
	set nodeLabels.isShown=false;
	set nodeLabels.significantDigits=4;
	set nodeShapeExternal.colourAttribute="User selection";
	set nodeShapeExternal.isShown=false;
	set nodeShapeExternal.minSize=10.0;
	set nodeShapeExternal.scaleType=Width;
	set nodeShapeExternal.shapeType=Circle;
	set nodeShapeExternal.size=4.0;
	set nodeShapeExternal.sizeAttribute="Fixed";
	set nodeShapeInternal.colourAttribute="User selection";
	set nodeShapeInternal.isShown=false;
	set nodeShapeInternal.minSize=10.0;
	set nodeShapeInternal.scaleType=Width;
	set nodeShapeInternal.shapeType=Circle;
	set nodeShapeInternal.size=4.0;
	set nodeShapeInternal.sizeAttribute="Fixed";
	set polarLayout.alignTipLabels=true;
	set polarLayout.angularRange=4500;
	set polarLayout.rootAngle=90000;
	set polarLayout.rootLength=0;
	set polarLayout.showRoot=true;
	set radialLayout.spread=0.0;
	set rectilinearLayout.alignTipLabels=false;
	set rectilinearLayout.curvature=0;
	set rectilinearLayout.rootLength=100;
	set scale.offsetAge=0.0;
	set scale.rootAge=1.0;
	set scale.scaleFactor=1.0;
	set scale.scaleRoot=false;
	set scaleAxis.automaticScale=true;
	set scaleAxis.fontSize=8.0;
	set scaleAxis.isShown=false;
	set scaleAxis.lineWidth=1.0;
	set scaleAxis.majorTicks=1.0;
	set scaleAxis.minorTicks=0.5;
	set scaleAxis.origin=0.0;
	set scaleAxis.reverseAxis=false;
	set scaleAxis.showGrid=true;
	set scaleBar.automaticScale=true;
	set scaleBar.fontSize=10.0;
	set scaleBar.isShown=true;
	set scaleBar.lineWidth=1.0;
	set scaleBar.scaleRange=0.0;
	set tipLabels.colorAttribute="User selection";
	set tipLabels.displayAttribute="Names";
	set tipLabels.fontName=".SF NS Text";
	set tipLabels.fontSize=12;
	set tipLabels.fontStyle=1;
	set tipLabels.isShown=true;
	set tipLabels.significantDigits=4;
	set trees.order=false;
	set trees.orderType="increasing";
	set trees.rooting=true;
	set trees.rootingType="User Selection";
	set trees.transform=false;
	set trees.transformType="cladogram";
end;
