# Supplementary material for: Comprehensive evolutionary analysis and nomenclature of plant G3BPs
Source: Life Sci Alliance. 2022 May 26;5(9):e202101328. doi: 10.26508/lsa.202101328 (PMC9136153; doi:10.26508/lsa.202101328)
Supplement: Supplementary file 3 [file LSA-2021-01328_SdataF2.zip › Fig2_nexus.tree]

#NEXUS
begin taxa;
	dimensions ntax=21;
	taxlabels
	OS02T0131700-00__Oryza_sativa[&!color=#e48448]
	OS04T0510500-01__Oryza_sativa[&!color=#e48448]
	ERN15925__Amborella_trichopoda[&!color=#d8232a]
	AT5G43960_1__Arabidopsis_thaliana[&!color=#008b46]
	AT5G48650_1__Arabidopsis_thaliana[&!color=#008b46]
	AT3G07250_1__Arabidopsis_thaliana[&!color=#008b46]
	AT3G25150_2__Arabidopsis_thaliana[&!color=#008b46]
	OS03T0418800-01__Oryza_sativa[&!color=#e48448]
	OS07T0603100-01__Oryza_sativa[&!color=#e48448]
	AT1G13730_1__Arabidopsis_thaliana[&!color=#008b46]
	AT2G03640_3__Arabidopsis_thaliana[&!color=#008b46]
	AT1G69250_1__Arabidopsis_thaliana[&!color=#008b46]
	OS02T0497700-01__Oryza_sativa[&!color=#e48448]
	OS04T0372800-01__Oryza_sativa[&!color=#e48448]
	ERN07552__Amborella_trichopoda[&!color=#d8232a]
	ERN10065__Amborella_trichopoda[&!color=#d8232a]
	AT5G60980_2__Arabidopsis_thaliana[&!color=#008b46]
	PP1S18_87V6_1__Physcomitrella_patens[&!color=#bed336]
	PP1S6_129V6_1__Physcomitrella_patens[&!color=#bed336]
	PP1S6_137V6_1__Physcomitrella_patens[&!color=#bed336]
	Mapoly0148s0012_1___Marchantia_polymorpha[&!color=#292c78]
;
end;

begin trees;
	tree tree_1 = [&R] (((((OS02T0131700-00__Oryza_sativa:0.2564,OS04T0510500-01__Oryza_sativa:0.4815)[&label=95]:0.0882,ERN15925__Amborella_trichopoda:0.2388)[&label=50,!rotate=true]:0.0198,AT5G43960_1__Arabidopsis_thaliana:0.3003)[&label=100,!rotate=true]:0.1774,((AT5G48650_1__Arabidopsis_thaliana:0.3285,AT3G07250_1__Arabidopsis_thaliana:0.7462)[&label=100]:0.2243,((AT3G25150_2__Arabidopsis_thaliana:0.3353,((OS03T0418800-01__Oryza_sativa:0.2313,OS07T0603100-01__Oryza_sativa:0.3882)[&label=100]:0.172,((AT1G13730_1__Arabidopsis_thaliana:0.1946,AT2G03640_3__Arabidopsis_thaliana:0.1893)[&label=100]:0.2692,AT1G69250_1__Arabidopsis_thaliana:0.5526)[&label=99]:0.1858)[&label=40]:0.017)[&label=21]:0.0071,((OS02T0497700-01__Oryza_sativa:0.1207,OS04T0372800-01__Oryza_sativa:0.1542)[&label=99]:0.1106,((ERN07552__Amborella_trichopoda:0.1974,ERN10065__Amborella_trichopoda:0.1279)[&label=81]:0.044,AT5G60980_2__Arabidopsis_thaliana:0.3039)[&label=19]:0.0097)[&label=19,!rotate=true]:0.0203)[&label=41,!rotate=true]:0.0399)[&label=100,!rotate=true]:0.1146)[&label=100]:0.05805,((PP1S18_87V6_1__Physcomitrella_patens:0.0918,(PP1S6_129V6_1__Physcomitrella_patens:0.0031,PP1S6_137V6_1__Physcomitrella_patens:0.0382)[&label=100]:0.1304)[&label=100]:0.0925,Mapoly0148s0012_1___Marchantia_polymorpha:0.2193)[&label=100]:0.05805);
end;

begin figtree;
	set appearance.backgroundColorAttribute="Default";
	set appearance.backgroundColour=#ffffff;
	set appearance.branchColorAttribute="User selection";
	set appearance.branchColorGradient=false;
	set appearance.branchLineWidth=2.0;
	set appearance.branchMinLineWidth=0.0;
	set appearance.branchWidthAttribute="Fixed";
	set appearance.foregroundColour=#000000;
	set appearance.hilightingGradient=false;
	set appearance.selectionColour=#2d3680;
	set branchLabels.colorAttribute="User selection";
	set branchLabels.displayAttribute="Branch times";
	set branchLabels.fontName=".SF NS Text";
	set branchLabels.fontSize=8;
	set branchLabels.fontStyle=0;
	set branchLabels.isShown=false;
	set branchLabels.significantDigits=4;
	set layout.expansion=0;
	set layout.layoutType="RECTILINEAR";
	set layout.zoom=0;
	set legend.attribute=null;
	set legend.fontSize=10.0;
	set legend.isShown=false;
	set legend.significantDigits=4;
	set nodeBars.barWidth=4.0;
	set nodeBars.displayAttribute=null;
	set nodeBars.isShown=false;
	set nodeLabels.colorAttribute="User selection";
	set nodeLabels.displayAttribute="Node ages";
	set nodeLabels.fontName=".SF NS Text";
	set nodeLabels.fontSize=8;
	set nodeLabels.fontStyle=0;
	set nodeLabels.isShown=false;
	set nodeLabels.significantDigits=4;
	set nodeShapeExternal.colourAttribute=null;
	set nodeShapeExternal.isShown=false;
	set nodeShapeExternal.minSize=10.0;
	set nodeShapeExternal.scaleType=Width;
	set nodeShapeExternal.shapeType=Circle;
	set nodeShapeExternal.size=4.0;
	set nodeShapeExternal.sizeAttribute=null;
	set nodeShapeInternal.colourAttribute=null;
	set nodeShapeInternal.isShown=false;
	set nodeShapeInternal.minSize=10.0;
	set nodeShapeInternal.scaleType=Width;
	set nodeShapeInternal.shapeType=Circle;
	set nodeShapeInternal.size=4.0;
	set nodeShapeInternal.sizeAttribute=null;
	set polarLayout.alignTipLabels=false;
	set polarLayout.angularRange=0;
	set polarLayout.rootAngle=0;
	set polarLayout.rootLength=100;
	set polarLayout.showRoot=true;
	set radialLayout.spread=0.0;
	set rectilinearLayout.alignTipLabels=true;
	set rectilinearLayout.curvature=0;
	set rectilinearLayout.rootLength=100;
	set scale.offsetAge=0.0;
	set scale.rootAge=1.0;
	set scale.scaleFactor=1.0;
	set scale.scaleRoot=false;
	set scaleAxis.automaticScale=true;
	set scaleAxis.fontSize=8.0;
	set scaleAxis.isShown=false;
	set scaleAxis.lineWidth=1.0;
	set scaleAxis.majorTicks=1.0;
	set scaleAxis.minorTicks=0.5;
	set scaleAxis.origin=0.0;
	set scaleAxis.reverseAxis=false;
	set scaleAxis.showGrid=true;
	set scaleBar.automaticScale=true;
	set scaleBar.fontSize=10.0;
	set scaleBar.isShown=true;
	set scaleBar.lineWidth=1.0;
	set scaleBar.scaleRange=0.0;
	set tipLabels.colorAttribute="User selection";
	set tipLabels.displayAttribute="Names";
	set tipLabels.fontName=".SF NS Text";
	set tipLabels.fontSize=12;
	set tipLabels.fontStyle=1;
	set tipLabels.isShown=true;
	set tipLabels.significantDigits=4;
	set trees.order=false;
	set trees.orderType="increasing";
	set trees.rooting=true;
	set trees.rootingType="User Selection";
	set trees.transform=false;
	set trees.transformType="cladogram";
end;
